# Supplementary material for: Stimulus-specific behavioral responses of zebrafish to a large range of odors exhibit individual variability
Source: BMC Biol. 2020 Jun 15;18:66. doi: 10.1186/s12915-020-00801-8 (PMC7296676; doi:10.1186/s12915-020-00801-8)
Supplement: Supplementary file 3 — Additional file 1: Table S1. List of odorants used. The odorants used in the study are listed, together with the short names used in the manuscript, concentrations and CAS number of chemicals. [file 12915_2020_801_MOESM1_ESM.xlsx]

## Sheet: Ark1
Short name	Full name	odor category	concentration	CAS number/origin
chond	chondroitine sulfate	alarm odor	1 µg/mL water	9082-07-9
skin	zebrafish skin extract	alarm odor	0.2 g/300 mL water	see methods
blood	zebrafish blood	alarm odor	1 µl/10 mL water	see methods
cad	cadaverine	decay odor	10-4 mol/L	462-94-2
put	putrescine	decay odor	10-4 mol/L	33-93-7
sperm	spermine	decay odor	10-4 mol/L	71-44-3
phe	L-phenylalanine	food odor	10-4 mol/L	63-91-2
arg	L-arginine	food odor	10-4 mol/L	74-79-3
his	L-histidine	food odor	10-4 mol/L	5934-29-2
cys	L-cysteine	food odor	10-4 mol/L	52-90-4
met	L-methionine	food odor	10-4 mol/L	63-68-3
food	food odor	food odor	1 g/500 mL water	see methods
nucl	nucleotides (IMP & AMP)	food odor	10-4 mol/L	84-21-9 ; 352195-40-5
bile	taurocholic acid	social odor	10-4 mol/L	345909-26-4
amo	ammonium chloride	social odor	10-4 mol/L	12125-02-9
pgf2α	prostaglandin 2α	social odor	10-7 mol/L	38562-01-5
urea	urea phosphate salt	social odor	10-4 mol/L	4861-19-2
water	artificial fish water	control		see methods
