# Supplementary material for: Stimulus-specific behavioral responses of zebrafish to a large range of odors exhibit individual variability
Source: BMC Biol. 2020 Jun 15;18:66. doi: 10.1186/s12915-020-00801-8 (PMC7296676; doi:10.1186/s12915-020-00801-8)
Supplement: Supplementary file 8 — Additional file 8: Table S2. Outcome of statistical tests performed in Fig. 3 A-G. P values corresponding to all odor – water control pairwise comparisons are displayed here. P values <0.05 are displayed in bold. [file 12915_2020_801_MOESM8_ESM.xlsx]

## Sheet: Ark1
	food odors							social odors				control	decay odors			alarm odors
	food	nucl	his	met	phe	cys	arg	bile	pgf2α	amo	urea	water	cad	put	sperm	chond	blood	skin
velocity	0.011	0.028	0.162	0.017	0.212	0.243	0.011	0.002	0.079	0.910	<0.001	-	0.212	0.273	0.002	0.101	0.791	0.447
abrupt turns	1.000	0.720	1.000	0.406	0.678	0.091	0.273	0.678	1.000	0.678	0.146	-	0.028	0.104	0.011	0.846	0.076	0.434
burst swimming	0.009	0.008	0.140	0.014	0.345	0.133	0.002	0.003	0.113	0.970	<0.001	-	0.089	0.064	0.002	0.068	0.520	0.905
horizontal swimming	0.076	0.133	0.734	0.571	0.427	0.549	0.385	0.734	0.842	0.678	0.043	-	0.064	0.212	0.970	0.026	0.791	0.661
vertical swimming	0.104	0.182	0.970	0.385	0.623	0.113	0.705	0.212	0.412	0.473	0.237	-	0.019	0.038	0.045	0.274	0.064	0.053
vertical position	0.970	0.842	0.427	0.427	0.241	0.182	0.212	0.186	0.604	0.910	0.829	-	0.273	0.345	0.186	0.965	0.002	0.010
freezing	0.845	0.835	0.969	0.620	0.908	0.396	0.621	0.412	0.732	0.103	0.282	-	0.790	0.338	0.908	0.252	0.017	0.033
